# Supplementary material for: Molecular Cloning and Expression Profile of Class E Genes Related to Sepal Development in Nelumbo nucifera
Source: Plants (Basel). 2021 Aug 9;10(8):1629. doi: 10.3390/plants10081629 (PMC8398900; doi:10.3390/plants10081629)
Supplement: Supplementary file 1 [file plants-10-01629-s001.zip]

Archive with 1 entries (1 files):
- plants-1304504-supplementary.pdf
